# Supplementary material for: Detection of Extended-Spectrum β-Lactamase (ESBL) E. coli at Different Processing Stages in Three Broiler Abattoirs
Source: Microorganisms. 2023 Oct 12;11(10):2541. doi: 10.3390/microorganisms11102541 (PMC10609597; doi:10.3390/microorganisms11102541)
Supplement: Supplementary file 1 [file microorganisms-11-02541-s001.zip]

Archive with 1 entries (1 files):
- microorganisms-2607339-supplementary.xlsx
