# Supplementary material for: Detection of Extended-Spectrum β-Lactamase (ESBL) E. coli at Different Processing Stages in Three Broiler Abattoirs
Source: Microorganisms. 2023 Oct 12;11(10):2541. doi: 10.3390/microorganisms11102541 (PMC10609597; doi:10.3390/microorganisms11102541)
Supplement: Supplementary file 1 [file microorganisms-11-02541-s001.zip › microorganisms-2607339-supplementary.xlsx]

## Sheet: results ESBL positive isolates
Sampling number	sampling date	lab-ID	abattoir	flock	sampling position	sample quality	ESBL_quantitativ	ESBL_qualitativ	ESBL_positive	SHV	TEM	CTX	TEM-52	SHV-12	phylogroup	FOX (mm)	FOX-assessment	CAZ (mm)	CAZ-assessment	CTX (mm)	CTX-assessment	CTL (mm)	MRP (mm)	MRP-assessment	CTL-CTX (mm)
1	2016-05-10	471-4	1	1	0	0	3.04	0	1	0	0	1	0	0	8	22	S	20	I	12	R	27	24	S	15
1	2016-05-10	471-1II	1	1	0	0		0	1	0	0	1	0	0	8	24	S	20	I	10	R	24	28	S	14
1	2016-05-10	471-1I	1	1	0	0		0	1	0	0	1	0	0	8	24	S	18	I	12	R	26	27	S	14
1	2016-05-10	472-1	1	1	0	0	3.81	0	1	0	0	1	0	0	8	25	S	18	I	10	R	25	26	S	25
1	2016-05-10	472-4	1	1	0	0		0	1	0	0	1	0	0	8	24	S	20	I	12	R	26	28	S	14
1	2016-05-10	473-1	1	1	0	0	3.3	0	1	0	0	1	0	0	8	24	S	20	I	12	R	24	30	S	12
1	2016-05-10	473-5I	1	1	0	0		0	1	0	0	1	0	0	8	24	S	18	I	10	R	22	24	S	12
1	2016-05-10	473-5II	1	1	0	0		0	1	0	0	1	0	0	8	24	S	20	I	12	R	24	28	S	12
1	2016-05-10	474-1	1	1	0	0	3.89	0	1	0	0	1	0	0	8	22	S	20	I	10	R	22	24	S	12
1	2016-05-10	474-5	1	1	0	0		0	1	0	0	1	0	0	8	26	S	18	I	12	R	22	24	S	10
1	2016-05-10	475	1	1	1	0		1	1	0	0	1	0	0	8	20	S	20	I	10	R	22	21	I	12
1	2016-05-10	476	1	1	1	0		1	1	0	0	1	0	0	8	22	S	18	I	10	R	22	28	S	12
1	2016-05-10	477	1	1	1	0	2.3	0	1	0	0	1	0	0	8	22	S	18	I	9	R	22	28	S	13
1	2016-05-10	478-1	1	1	1	0	4.34	0	1	0	0	1	0	0	8	23	S	20	I	11	R	23	28	S	12
1	2016-05-10	478-2	1	1	1	0		0	1	0	0	1	0	0	8	22	S	18	I	11	R	22	26	S	11
1	2016-05-10	479	1	1	2	0		1	1	0	0	1	0	0	8	24	S	19	I	10	R	24	28	S	14
1	2016-05-10	481	1	1	2	0		1	1	0	0	1	0	0	8	24	S	20	I	8	R	22	20	I	14
1	2016-05-10	483	1	1	2	0		1	1	0	0	1	0	0	8	22	S	18	I	10	R	24	27	S	14
1	2016-05-10	485	1	1	2	0		1	1	0	0	1	0	0	8	22	S	18	I	10	R	22	26	S	12
1	2016-05-10	487	1	1	3	0		1	1	0	0	1	0	0	8	22	S	18	I	9	R	20	26	S	11
1	2016-05-10	489	1	1	3	0		1	1	0	0	1	0	0	8	24	S	20	I	10	R	22	30	S	12
1	2016-05-10	491	1	1	3	0		1	1	0	0	1	0	0	8	22	S	19	I	8	R	22	25	S	14
1	2016-05-10	493	1	1	3	0		1	1	0	0	1	0	0	8	23	S	20	I	8	R	24	25	S	16
1	2016-05-10	496-1	1	2	0	0	2.88	0	1	0	0	1	0	0	8	24	S	21	S	10	R	22	28	S	12
1	2016-05-10	497-1/1	1	2	0	0	2.7	0	1	0	0	1	0	0	8	15	I	17	R	10	R	21	26	S	11
1	2016-05-10	497-1/2	1	2	0	0		0	1	0	0	1	0	0	3	22	S	12	R	12	R	21	26	S	9
1	2016-05-10	506	1	2	2	0		1	1	0	0	1	0	0	8	22	S	13	R	11	R	22	26	S	11
1	2016-05-10	510-1	1	2	2	0		1	1	0	0	1	0	0	8	24	S	18	I	10	R	26	29	S	16
1	2016-05-10	511-1/2	1	2	3	0		1	1	0	0	1	0	0	8	22	S	19	I	8	R	24	26	S	16
1	2016-05-10	513-1	1	2	3	0		1	1	0	0	1	0	0	8	24	S	20	I	10	R	24	28	S	14
1	2016-05-10	517	1	2	3	0		1	1	0	0	1	0	0	8	26	S	20	I	10	R	23	30	S	13
1	2016-05-10	519	1	1	4	0		1	1	0	0	1	0	0	8	23	S	20	I	12	R	22	28	S	10
1	2016-05-10	521	1	1	4	0		1	1	0	0	1	0	0	8	23	S	20	I	12	R	24	28	S	12
1	2016-05-10	525	1	1	4	0		1	1	0	0	1	0	0	8	16	I	19	I	9	R	26	27	S	17
1	2016-05-10	527	1	2	4	0		1	1	0	0	1	0	0	8	23	S	19	I	11	R	24	27	S	13
2	2016-05-31	678	3	3	0	0	3.51	0	1	0	0	1	0	0	3	24	S	20	I	12	R	26	30	S	14
2	2016-05-31	680	3	3	0	0	3.4	0	1	0	0	1	0	0	3	28	S	22	S	10	R	28	28	S	18
2	2016-05-31	681	3	3	0	0	2.3	0	1	0	1	1	0	0	3	26	S	22	S	14	R	26	30	S	12
2	2016-05-31	684-1A	3	3	1	0		0	1	0	1	1	0	0	8	24	S	20	I	10	R	26	30	S	16
2	2016-05-31	684-1I	3	3	1	0	2.3	0	1	0	1	1	0	0	11	26	S	26	S	12	R	28	30	S	16
2	2016-05-31	689	3	3	2	0		1	1	0	1	1	0	0	4	24	S	20	I	10	R	24	30	S	14
2	2016-05-31	702	3	4	0	0	3.11	0	1	0	0	1	0	0	4	23	S	20	I	11	R	26	28	S	15
2	2016-05-31	703-1	3	4	0	0	4.89	0	1	0	0	1	0	0	4	22	S	12	S	12	R	26	30	S	14
2	2016-05-31	704-1/1	3	4	0	0		1	1	0	1	1	0	0	2	24	S	22	S	10	R	28	32	S	18
2	2016-05-31	707-1I	3	4	1	0	5.26	0	1	0	1	1	0	0	2	26	S	23	S	10	R	26	30	S	16
2	2016-05-31	712	3	4	2	0		1	1	1	0	0	0	1	8	24	S	16	R	20	R	28	30	S	8
2	2016-05-31	713	3	4	2	0		1	1	0	1	1	0	0	2	24	S	22	S	10	R	26	30	S	16
2	2016-05-31	720	3	4	3	0		1	1	0	1	1	0	0	2	23	S	22	S	10	R	26	28	S	16
2	2016-05-31	734-1/1	3	4	4	0		1	1	0	1	1	0	0	2	22	S	22	S	11	R	26	30	S	15
2	2016-05-31	735	3	4	4	0		1	1	0	1	1	0	0	2	23	S	22	S	10	R	24	29	S	14
2	2016-05-31	737	3	4	4	0		1	1	0	0	1	0	0	2	24	S	22	S	9	R	26	28	S	17
3	2016-06-20	832	2	5	0	0		1	1	0	1	0	1	0	1	22	S	22	S	22	R	30	28	S	7
4	2016-07-11	984	2	7	1	0	2.3	0	1	0	0	1	0	0	4	24	S	24	S	12	R	29	30	S	17
4	2016-07-11	988	2	7	2	0		1	1	0	0	1	0	0	4	22	S	20	I	10	R	25	30	S	15
4	2016-07-11	990	2	7	2	0		1	1	0	0	1	0	0	4	24	S	22	S	12	R	23	26	S	11
4	2016-07-11	992	2	7	2	0	2.3	0	1	0	0	1	0	0	4	24	S	23	S	12	R	24	27	S	12
4	2016-07-11	994	2	7	2	0		1	1	1	0	0	0	1	4	27	S	14	R	20	R	30	32	S	10
4	2016-07-11	996	2	7	3	0		1	1	0	0	1	0	0	4	24	S	22	S	12	R	24	30	S	12
4	2016-07-11	998	2	7	3	0		1	1	0	0	1	0	0	4	24	S	22	S	12	R	27	26	S	15
4	2016-07-11	1000	2	7	3	0		1	1	0	0	1	0	0	4	24	S	n.d.	n.d.	12	R	28	28	S	16
4	2016-07-11	1020	2	8	2	0		1	1	0	0	1	0	0	4	24	S	24	S	14	R	23	28	S	9
4	2016-07-11	1022	2	8	2	0		1	1	0	0	1	0	0	4	24	S	21	S	13	R	22	28	S	9
4	2016-07-11	1024	2	8	2	0		1	1	0	0	1	0	0	4	24	S	20	I	12	R	24	25	S	12
4	2016-07-11	1026	2	8	2	0	2.3	0	1	0	0	1	0	0	4	23	S	20	I	10	R	26	30	S	16
4	2016-07-11	1030	2	8	3	0		1	1	0	0	1	0	0	4	25	S	24	S	10	R	26	34	S	16
5	2016-08-01	1213	1	9	0	0		1	1	0	1	0	1	0	3	24	S	16	R	14	R	32	30	S	18
5	2016-08-01	1215	1	9	0	0		1	1	1	0	0	0	1	4	26	S	18	I	26	S	34	30	S	8
5	2016-08-01	1216	1	9	0	0		1	1	1	0	0	0	1	4	26	S	18	I	20	R	30	30	S	10
6	2016-08-22	1487-1	3	11	0	0	3.52	0	1	0	0	1	0	0	8	28	S	21	S	8	R	20	30	S	12
6	2016-08-22	1487-7	3	11	0	0		0	1	0	0	1	0	0	11	29	S	24	S	12	R	28	30	S	16
6	2016-08-22	1488-1/1	3	11	0	0	3.56	0	1	0	0	1	0	0	8	28	S	28	S	10	R	29	30	S	19
6	2016-08-22	1488-1A/1	3	11	0	0		0	1	0	0	1	0	0	8	26	S	26	S	10	R	28	30	S	18
6	2016-08-22	1489-1	3	11	0	0	3.04	0	1	0	0	1	0	0	8	30	S	24	S	10	R	28	30	S	18
6	2016-08-22	1489-1/2	3	11	0	0		0	1	0	0	1	0	0	2	24	S	14	R	8	R	29	26	S	21
6	2016-08-22	1490-1I	3	11	0	0	3.67	0	1	0	0	1	0	0	8	26	S	24	S	8	R	26	29	S	18
6	2016-08-22	1490-1II	3	11	0	0		0	1	0	0	1	0	0	8	26	S	24	S	10	R	28	32	S	18
6	2016-08-22	1490-1/2	3	11	0	0		0	1	0	0	1	0	0	2	22	S	14	R	8	R	28	30	S	20
6	2016-08-22	1491	3	11	1	0		1	1	0	0	1	0	0	8	26	S	24	S	10	R	26	32	S	16
6	2016-08-22	1492	3	11	1	0	2.88	0	1	0	0	1	0	0	8	28	S	24	S	9	R	30	30	S	21
6	2016-08-22	1494-1/1	3	11	1	0		1	1	0	0	1	0	0	8	28	S	24	S	11	R	30	34	S	19
6	2016-08-22	1503	3	11	3	0		1	1	0	0	1	0	0	8	26	S	24	S	10	R	28	32	S	18
6	2016-08-22	1505	3	11	3	0		1	1	0	0	1	0	0	8	26	S	24	S	10	R	28	32	S	18
6	2016-08-22	1507	3	11	3	0		1	1	0	0	1	0	0	8	26	S	24	S	10	R	28	34	S	18
6	2016-08-22	1515	3	11	4	0		1	1	0	0	1	0	0	8	26	S	24	S	10	R	30	30	S	20
6	2016-08-22	1520	3	12	0	0		1	1	0	0	1	0	0	8	24	S	23	S	10	R	26	30	S	16
6	2016-08-22	1523	3	12	1	0		1	1	0	1	0	1	0	3	24	S	21	S	22	R	25	30	S	3
6	2016-08-22	1525-1I	3	12	1	0		1	1	0	0	1	0	0	8	26	S	24	S	11	R	32	32	S	21
6	2016-08-22	1526-1II	3	12	1	0		1	1	0	0	1	0	0	11	23	S	20	I	12	R	28	30	S	16
6	2016-08-22	1526-1I1	3	12	1	0		0	1	0	0	1	0	0	8	28	S	26	S	8	R	24	28	S	16
6	2016-08-22	1526-1/2/1	3	12	1	0		0	1	0	0	1	0	0	8	30	S	28	S	16	R	34	38	S	18
6	2016-08-22	1526-1/2/2	3	12	1	0		0	1	0	0	1	0	0	8	30	S	32	S	19	R	34	42	S	15
6	2016-08-22	1537-1II	3	12	3	0		1	1	0	0	1	0	0	8	24	S	24	S	10	R	26	30	S	16
6	2016-08-22	1537-1I1	3	12	3	0		0	1	0	0	1	0	0	8	24	S	26	S	10	R	28	32	S	18
6	2016-08-22	1539	3	12	3	0		1	1	0	0	1	0	0	8	26	S	22	S	10	R	28	32	S	18
6	2016-08-22	1541	3	12	3	0	2.3	0	1	0	0	1	0	0	8	26	S	24	S	12	R	30	32	S	18
6	2016-08-22	1545	3	12	4	0		1	1	0	0	1	0	0	8	28	S	28	S	10	R	28	33	S	18
6	2016-08-22	1547	3	12	4	0		1	1	0	0	1	0	0	8	26	S	24	S	10	R	28	34	S	18
6	2016-08-22	1549	3	12	4	0		1	1	0	0	1	0	0	8	24	S	24	S	12	R	26	32	S	14
7	2016-12-05	1862	1	13	0	0	4.52	0	1	0	0	1	0	0	8	24	S	16	R	0	R	28	30	S	28
7	2016-12-05	1863	1	13	0	0	4.23	0	1	0	0	1	0	0	8	24	S	14	R	8	R	25	28	S	17
7	2016-12-05	1864	1	13	0	0	4.97	0	1	0	0	1	0	0	8	20	S	16	R	8	R	24	28	S	16
7	2016-12-05	1865-1A	1	13	0	0		0	1	0	0	1	0	0	8	27	S	20	I	8	R	28	30	S	20
7	2016-12-05	1865-1I	1	13	0	0	4.9	0	1	0	0	1	0	0	8	24	S	16	R	8	R	26	26	S	18
7	2016-12-05	1866	1	13	1	0	4.04	0	1	0	0	1	0	0	8	22	S	16	R	8	R	24	26	S	16
7	2016-12-05	1867	1	13	1	0	5	0	1	0	0	1	0	0	8	22	S	14	R	10	R	26	26	S	16
7	2016-12-05	1868	1	13	1	0	2.6	0	1	0	0	1	0	0	8	22	S	16	R	8	R	26	24	S	18
7	2016-12-05	1869	1	13	1	0	3.91	0	1	0	0	1	0	0	8	22	S	20	I	8	R	26	24	S	18
7	2016-12-05	1870	1	13	2	0		1	1	0	0	1	0	0	8	22	S	20	I	8	R	25	25	S	17
7	2016-12-05	1874-1I	1	13	2	0		1	1	0	0	1	0	0	8	20	S	18	I	0	R	25	24	S	25
7	2016-12-05	1874-1AII	1	13	2	0		0	1	0	0	1	0	0	8	22	S	18	I	8	R	24	25	S	16
7	2016-12-05	1876	1	13	2	0		1	1	0	1	1	0	0	8	24	S	20	I	8	R	26	26	S	18
7	2016-12-05	1878	1	13	3	0		1	1	0	0	1	0	0	8	24	S	19	I	0	R	28	24	S	28
7	2016-12-05	1882	1	13	3	0		1	1	0	0	1	0	0	8	20	S	19	I	0	R	24	22	I	24
7	2016-12-05	1886	1	13	4	0		1	1	0	0	1	0	0	8	22	S	20	I	0	R	24	25	S	24
7	2016-12-05	1892	1	13	4	0		1	1	0	0	1	0	0	8	22	S	18	I	0	R	22	24	S	22
7	2016-12-05	1894	1	14	0	0	2.3	0	1	0	0	1	0	0	8	20	S	18	I	0	R	24	24	S	24
7	2016-12-05	1896	1	14	0	0		1	1	0	0	1	0	0	8	22	S	20	I	10	R	27	24	S	17
7	2016-12-05	1897	1	14	0	0	2.3	0	1	0	0	1	0	0	8	22	S	20	I	0	R	24	24	S	24
8	2017-01-09	6-1I-1	2	15	1	0	2.48	0	1	0	0	1	0	0	3	24	S	24	S	16	R	30	29	S	14
8	2017-01-09	6-1II-1	2	15	1	0		0	1	0	0	1	0	0	3	24	S	22	S	15	R	30	32	S	15
8	2017-01-09	7	2	15	1	0	3.34	0	1	0	0	1	0	0	3	24	S	24	S	14	R	24	27	S	10
8	2017-01-09	11	2	15	2	0		1	1	0	0	1	0	0	3	23	S	23	S	14	R	27	28	S	7
8	2017-01-09	17	2	15	3	0		1	1	0	0	1	0	0	3	24	S	21	S	14	R	28	28	S	14
8	2017-01-09	19	2	15	3	0	2.78	0	1	0	0	1	0	0	3	24	S	22	S	14	R	26	28	S	12
8	2017-01-09	21-1II	2	15	3	0		1	1	0	0	1	0	0	3	22	S	22	S	14	R	25	28	S	11
8	2017-01-09	33	2	16	0	0		1	1	0	0	1	0	0	3	26	S	24	S	14	R	28	30	S	14
8	2017-01-09	35	2	16	0	0		1	1	0	0	1	0	0	3	24	S	24	S	15	R	28	32	S	13
8	2017-01-09	37	2	16	1	0	2.56	0	1	0	0	1	0	0	3	24	S	22	S	14	R	26	30	S	12
8	2017-01-09	38	2	16	1	0		1	1	0	0	1	0	0	3	26	S	23	S	14	R	28	32	S	14
8	2017-01-09	39	2	16	1	0	2.3	0	1	0	0	1	0	0	3	24	S	22	S	14	R	30	32	S	16
8	2017-01-09	40	2	16	1	0	2.3	0	1	0	0	1	0	0	3	24	S	24	S	14	R	26	30	S	12
8	2017-01-09	47	2	16	2	0		1	1	0	0	1	0	0	3	26	S	26	S	16	R	28	32	S	12
8	2017-01-09	53	2	16	3	0		1	1	0	0	1	0	0	3	26	S	24	S	12	R	28	32	S	16
8	2017-01-09	55	2	16	3	0		1	1	0	0	1	0	0	3	24	S	24	S	16	R	30	34	S	14
8	2017-01-09	57-1I	2	16	4	0		1	1	0	0	1	0	0	3	24	S	26	S	16	R	30	34	S	14
8	2017-01-09	57-1II	2	16	4	0		0	1	0	0	1	0	0	3	24	S	24	S	16	R	30	32	S	14
8	2017-01-09	59	2	16	4	0		1	1	0	0	1	0	0	3	12	R	14	R	20	R	22	30	S	2
8	2017-01-09	61	2	16	4	0		1	1	0	0	1	0	0	3	24	S	24	S	14	R	28	30	S	14
8	2017-01-09	63	2	16	4	0		1	1	0	0	1	0	0	4	10	R	16	R	18	R	24	32	S	6
9	2017-01-23	156	3	17	0	0	5.04	0	1	0	1	0	1	0	8	22	S	22	S	22	R	30	32	S	8
9	2017-01-23	157-1	3	17	0	0	4.48	0	1	0	1	0	1	0	8	22	S	22	S	22	R	30	32	S	8
9	2017-01-23	157-1II	3	17	0	0		0	1	0	1	0	1	0	8	24	S	22	S	20	R	30	32	S	10
9	2017-01-23	164	3	17	2	0		1	1	0	1	0	1	0	8	22	S	22	S	20	R	30	28	S	10
9	2017-01-23	166	3	17	2	0		1	1	0	1	0	1	0	8	22	S	22	S	20	R	28	32	S	8
9	2017-01-23	186-1A	3	18	0	0		0	1	0	0	1	0	0	3	22	S	16	R	10	R	24	28	S	10
9	2017-01-23	186-1KZ	3	18	0	0	3.15	0	1	0	1	0	1	0	8	20	S	19	I	18	R	28	28	S	10
9	2017-01-23	187	3	18	0	0	2.6	0	1	0	1	1	0	0	3	10	R	13	R	18	R	20	28	S	2
9	2017-01-23	189	3	18	0	0	3.08	0	1	0	0	1	0	0	8	22	S	20	I	20	R	30	30	S	10
10	2017-02-07	352	1	19	0	0	3.08	0	1	0	0	1	0	0	2	26	S	22	S	10	R	28	30	S	18
10	2017-02-07	353	1	19	0	0	2.48	0	1	0	0	1	0	0	2	26	S	22	S	14	R	30	32	S	16
10	2017-02-07	354	1	19	0	0	2.58	0	1	0	0	1	0	0	2	24	S	20	I	14	R	30	32	S	16
10	2017-02-07	355-1I	1	19	0	0	4.89	0	1	0	0	1	0	0	2	26	S	24	S	14	R	30	30	S	16
10	2017-02-07	355-1III	1	19	0	0		0	1	0	1	1	0	0	3	24	S	24	S	12	R	27	30	S	15
10	2017-02-07	355-1IV	1	19	0	0		0	1	0	0	1	0	0	2	26	S	22	S	10	R	26	30	S	16
10	2017-02-07	357	1	19	1	0	3.23	0	1	0	0	1	0	0	2	26	S	22	S	10	R	26	30	S	16
10	2017-02-07	359	1	19	1	0	2.7	0	1	0	0	1	0	0	2	26	S	24	S	12	R	28	30	S	16
10	2017-02-07	360	1	19	2	0		1	1	0	0	1	0	0	2	26	S	23	S	12	R	30	32	S	18
10	2017-02-07	362	1	19	2	0		1	1	0	0	1	0	0	2	26	S	24	S	12	R	26	32	S	14
10	2017-02-07	364	1	19	2	0		1	1	0	0	1	0	0	2	26	S	24	S	12	R	25	30	S	13
10	2017-02-07	366	1	19	2	0		1	1	0	0	1	0	0	2	26	S	24	S	12	R	27	32	S	15
10	2017-02-07	368	1	19	3	0		1	1	0	0	1	0	0	2	24	S	22	S	12	R	25	30	S	13
10	2017-02-07	370	1	19	3	0		1	1	0	0	1	0	0	2	25	S	24	S	13	R	28	26	S	15
10	2017-02-07	372	1	19	3	0		1	1	0	0	1	0	0	2	24	S	22	S	12	R	24	30	S	12
10	2017-02-07	374	1	19	3	0		1	1	0	0	1	0	0	2	24	S	22	S	10	R	26	30	S	16
10	2017-02-07	376	1	19	4	0		1	1	0	0	1	0	0	2	24	S	22	S	12	R	26	30	S	14
10	2017-02-07	378	1	19	4	0		1	1	0	0	1	0	0	2	26	S	26	S	14	R	26	34	S	12
10	2017-02-07	380	1	19	4	0		1	1	0	1	1	0	0	4	22	S	24	S	12	R	24	30	S	14
10	2017-02-07	382	1	19	4	0		1	1	0	0	1	0	0	2	26	S	26	S	14	R	24	30	S	10
10	2017-02-07	384-1I	1	20	0	0		1	1	0	0	1	0	0	2	26	S	24	S	14	R	26	30	S	12
10	2017-02-07	385-1I	1	20	0	0		1	1	0	1	1	0	0	3	24	S	22	S	12	R	22	28	S	10
10	2017-02-07	385-1II/1I	1	20	0	0		0	1	0	1	0	1	0	8	26	S	n.d.	n.d.	22	R	28	30	S	6
10	2017-02-07	385-1II/1II	1	20	0	0		0	1	0	1	0	1	0	8	24	S	23	S	22	R	30	28	S	8
10	2017-02-07	390	1	20	1	0		1	1	0	0	1	0	0	2	26	S	22	S	12	R	28	28	S	16
10	2017-02-07	391	1	20	1	0		1	1	0	0	1	0	0	3	24	S	21	S	12	R	24	30	S	12
10	2017-02-07	392	1	20	2	0		1	1	0	0	1	0	0	2	26	S	22	S	12	R	26	30	S	14
10	2017-02-07	394	1	20	2	0		1	1	0	0	1	0	0	2	24	S	22	S	12	R	25	28	S	13
10	2017-02-07	396	1	20	2	0		1	1	0	1	0	1	0	8	26	S	24	S	24	I	26	28	S	2
10	2017-02-07	398	1	20	2	0		1	1	0	0	1	0	0	2	26	S	24	S	12	R	24	30	S	12
10	2017-02-07	404	1	20	3	0		1	1	0	0	1	0	0	2	26	S	24	S	14	R	28	28	S	14
10	2017-02-07	406-1I	1	20	3	0		1	1	0	1	1	0	0	3	26	S	26	S	12	R	26	28	S	14
10	2017-02-07	406-1II	1	20	3	0		0	1	0	1	1	0	0	1	25	S	26	S	13	R	25	28	S	12
10	2017-02-07	408	1	20	4	0		1	1	0	0	1	0	0	2	26	S	24	S	14	R	25	30	S	11
10	2017-02-07	412	1	20	4	0		1	1	0	0	1	0	0	2	24	S	22	S	12	R	26	28	S	14
10	2017-02-07	414-1/1I	1	20	4	0		1	1	0	1	0	1	0	8	24	S	24	S	20	R	30	30	S	10
10	2017-02-07	414-1/1II	1	20	4	0		0	1	0	0	1	0	0	2	24	S	20	I	12	R	28	30	S	16
11	2017-02-20	479	2	22	2	0		1	1	0	1	1	0	0	2	24	S	25	S	14	R	26	30	S	12
11	2017-02-20	481	2	22	2	0		1	1	0	1	1	0	0	2	24	S	24	S	14	R	25	32	S	15
11	2017-02-20	483-1I	2	22	2	0		1	1	0	1	1	0	0	2	24	S	24	S	14	R	26	30	S	12
12	2017-03-13	683	3	23	0	0	2.3	0	1	0	1	1	0	0	2	22	S	22	S	12	R	28	30	S	16
12	2017-03-13	703	3	23	3	0		1	1	0	0	1	0	0	2	28	S	24	S	14	R	28	30	S	6
12	2017-03-13	716-1A	3	24	0	0		1	1	0	0	1	0	0	8	22	S	22	S	12	R	30	30	S	18
13	2017-06-12	1581	2	25	3	0		1	1	1	1	0	0	1	2	24	S	18	I	20	R	30	32	S	10
13	2017-06-12	1605	2	26	2	0		1	1	0	1	1	0	0	2	22	S	24	S	6	R	30	30	S	24
13	2017-06-12	1609	2	26	3	0		1	1	0	1	1	0	0	2	10	R	18	I	20	R	22	30	S	2
14	2017-06-26	1696-1IA	3	27	0	0		1	1	1	0	0	0	1	8	26	S	19	I	22	R	31	29	S	9
14	2017-06-26	1697-1I	3	27	0	0	3.18	0	1	1	0	0	0	1	8	22	S	18	I	21	R	33	29	S	12
14	2017-06-26	1697-1II	3	27	0	0		0	1	0	1	0	1	0	3	n.d.	n.d.	n.d.	n.d.	n.d.	n.d.	n.d.	n.d.	n.d.	n.d.
14	2017-06-26	1698-1I	3	27	0	0	4.6	0	1	1	0	0	0	1	8	20	S	21	S	18	R	28	30	S	10
14	2017-06-26	1699	3	27	0	0	3.66	0	1	1	0	0	0	1	8	20	S	22	S	20	R	30	32	S	10
14	2017-06-26	1700	3	27	1	0	2.48	0	1	1	0	0	0	1	8	22	S	18	I	20	R	30	32	S	10
14	2017-06-26	1702-1IA	3	27	1	0		0	1	0	1	0	1	0	3	24	S	20	I	20	R	30	32	S	10
14	2017-06-26	1702-1IKZ	3	27	1	0	2.76	0	1	1	0	0	0	1	8	22	S	18	I	20	R	32	34	S	12
14	2017-06-26	1702-1II	3	27	1	0		0	1	0	1	0	1	0	3	24	S	18	I	19	R	28	30	S	9
14	2017-06-26	1703	3	27	1	0	2.6	0	1	1	0	0	0	1	8	22	S	18	I	22	R	32	34	S	10
14	2017-06-26	1706	3	27	2	0		1	1	1	0	0	0	1	8	22	S	18	I	20	R	30	32	S	10
14	2017-06-26	1708	3	27	2	0		1	1	1	0	0	0	1	8	24	S	18	I	22	R	30	32	S	8
14	2017-06-26	1710	3	27	2	0		1	1	1	0	0	0	1	8	18	S	16	R	20	R	28	30	S	8
14	2017-06-26	1712	3	27	3	0		1	1	1	0	0	0	1	8	22	S	14	R	20	R	30	30	S	10
14	2017-06-26	1714	3	27	3	0		1	1	1	1	0	0	1	3	22	S	14	R	18	R	26	28	S	8
14	2017-06-26	1716	3	27	3	0		1	1	1	0	0	0	1	8	22	S	18	I	20	R	28	32	S	8
14	2017-06-26	1718	3	27	3	0		1	1	1	0	0	0	1	8	18	S	16	R	18	R	30	34	S	12
14	2017-06-26	1720	3	27	4	0		1	1	1	0	0	0	1	8	20	S	14	R	12	R	28	30	S	16
14	2017-06-26	1724	3	27	4	0	2.6	0	1	1	0	0	0	1	8	22	S	16	R	22	R	30	32	S	8
14	2017-06-26	1726-1I	3	27	4	0	2.3	0	1	1	0	0	0	1	8	20	S	18	I	18	R	34	30	S	16
14	2017-06-26	1726-1II	3	27	4	0		0	1	0	1	0	1	0	3	20	S	18	I	22	R	30	34	S	8
14	2017-06-26	1729-1A	3	28	0	0		0	1	0	1	0	1	0	8	22	S	24	S	22	R	32	32	S	10
14	2017-06-26	1729-1KZ	3	28	0	0	4.3	0	1	0	1	0	1	0	8	24	S	20	I	10	R	28	32	S	18
14	2017-06-26	1730-1A	3	28	0	0		0	1	1	0	0	0	1	8	22	S	16	R	22	R	34	32	S	12
14	2017-06-26	1730-1KZ	3	28	0	0	2.76	0	1	0	1	0	1	0	8	24	S	16	R	16	R	32	30	S	16
14	2017-06-26	1731	3	28	0	0	4.98	0	1	0	1	0	1	0	8	20	S	16	R	12	R	34	32	S	22
14	2017-06-26	1732	3	28	1	0	3.85	0	1	0	1	0	1	0	8	20	S	18	I	12	R	28	32	S	16
14	2017-06-26	1733-1A	3	28	1	0		0	1	1	0	0	0	1	3	22	S	12	R	16	R	32	34	S	16
14	2017-06-26	1733-1KZ	3	28	1	0	3.54	0	1	1	0	0	0	1	3	20	S	12	R	16	R	30	32	S	14
14	2017-06-26	1735-1A	3	28	1	0		0	1	1	0	0	0	1	8	22	S	20	I	22	R	28	30	S	6
14	2017-06-26	1735-1KZ	3	28	1	0	3.26	0	1	0	1	0	1	0	8	24	S	18	I	12	R	30	32	S	18
14	2017-06-26	1744	3	28	3	0		1	1	1	0	0	0	1	8	22	S	18	I	22	R	34	30	S	12
14	2017-06-26	1754	3	28	4	0		1	1	1	0	0	0	1	8	24	S	22	S	24	S	32	34	S	8
15	2017-07-10	1872	1	29	0	0		1	1	1	1	0	0	1	3	26	S	22	S	18	R	32	32	S	16
16	2017-07-24	2050	2	31	2	0		1	1	0	1	0	1	0	3	22	S	21	S	21	R	31	30	S	10
16	2017-07-24	2052	2	31	2	0	2.3	0	1	0	1	0	1	0	3	21	S	20	I	22	R	29	30	S	7
16	2017-07-24	2054	2	31	2	0		1	1	0	1	0	1	0	3	22	S	21	S	21	R	30	31	S	9
16	2017-07-24	2056	2	31	2	0		1	1	0	1	0	1	0	3	22	S	20	I	20	R	30	33	S	10
16	2017-07-24	2060	2	31	3	0		1	1	0	1	0	1	0	3	24	S	22	S	22	R	30	32	S	8
16	2017-07-24	2064	2	31	3	0		1	1	0	1	0	1	0	3	22	S	21	S	20	R	30	30	S	10
16	2017-07-24	2072	2	31	4	0		1	1	0	1	0	1	0	3	21	S	21	S	20	R	29	30	S	9
16	2017-07-24	2084	2	32	2	0		1	1	0	1	0	1	0	3	22	S	22	S	23	I	31	30	S	8
16	2017-07-24	2086	2	32	2	0		1	1	0	1	0	1	0	3	26	S	20	I	23	I	28	34	S	5
16	2017-07-24	2090	2	32	3	0		1	1	0	1	0	1	0	3	21	S	21	S	n.d	n.d.	28	30	S	n.d
16	2017-07-24	2092	2	32	3	0		1	1	0	1	0	1	0	3	22	S	20	I	20	R	30	30	S	11
16	2017-07-24	2094	2	32	3	0		1	1	0	1	0	1	0	3	22	S	20	I	22	R	28	31	S	6
16	2017-07-24	2096	2	32	3	0		1	1	0	1	0	1	0	3	22	S	20	I	21	R	28	30	S	7
16	2017-07-24	2100	2	32	4	0		1	1	0	1	0	1	0	3	20	S	20	I	20	R	28	30	S	8
16	2017-07-24	2102	2	32	4	0		1	1	0	1	0	1	0	3	22	S	21	S	22	R	28	26	S	6
17	2017-08-07	2239	1	33	0	0	2.3	0	1	0	1	1	0	0	8	28	S	22	S	11	R	29	32	S	18
17	2017-08-07	2240	1	33	0	0	2.58	0	1	0	1	1	0	0	8	22	S	21	S	11	R	33	32	S	22
17	2017-08-07	2241	1	33	0	0	3.04	0	1	0	0	1	0	0	8	22	S	21	S	11	R	32	34	S	21
17	2017-08-07	2242	1	33	0	0	2.3	0	1	0	0	1	0	0	8	28	S	22	S	11	R	33	33	S	22
17	2017-08-07	2244	1	33	1	0		1	1	0	1	1	0	0	8	22	S	21	S	11	R	31	31	S	20
17	2017-08-07	2245	1	33	1	0	2.88	0	1	0	1	1	0	0	8	22	S	21	S	11	R	31	31	S	20
17	2017-08-07	2246	1	33	1	0		1	1	0	0	1	0	0	8	26	S	22	S	13	R	28	32	S	15
17	2017-08-07	2247	1	33	2	0		1	1	0	1	0	1	0	8	30	S	26	S	22	R	32	32	S	10
17	2017-08-07	2249	1	33	2	0		1	1	0	1	1	0	0	8	24	S	26	S	10	R	32	34	S	22
17	2017-08-07	2253	1	33	2	0		1	1	0	1	1	0	0	8	24	S	26	S	12	R	30	34	S	18
17	2017-08-07	2255	1	33	3	0		1	1	0	1	1	0	0	8	33	S	22	S	10	R	30	32	S	20
17	2017-08-07	2257	1	33	3	0		1	1	0	1	1	0	0	8	24	S	22	S	12	R	30	32	S	18
17	2017-08-07	2259	1	33	3	0		1	1	0	1	1	0	0	8	30	S	24	S	11	R	30	32	S	19
17	2017-08-07	2261	1	33	3	0		1	1	0	1	0	1	0	8	24	S	22	S	10	R	32	34	S	22
17	2017-08-07	2265	1	33	4	0		1	1	0	1	1	0	0	8	24	S	22	S	10	R	30	30	S	20
17	2017-08-07	2272	1	34	0	0	2.74	0	1	0	1	1	0	0	8	22	S	20	S	12	R	30	32	S	18
17	2017-08-07	2274	1	34	0	0	2.78	0	1	0	1	1	0	0	8	24	S	20	I	10	R	32	34	S	22
17	2017-08-07	2275	1	34	1	0		1	1	0	1	0	1	0	3	22	S	20	I	18	R	34	36	S	16
17	2017-08-07	2293	1	34	3	0		1	1	0	1	1	0	0	8	26	S	22	S	10	R	30	34	S	20
18	2017-08-21	2474	3	35	0	0	3.56	0	1	1	1	0	0	1	2	24	S	18	I	18	R	30	34	S	12
18	2017-08-21	2475	3	35	0	0	2.76	0	1	1	1	0	0	1	2	24	S	18	I	20	R	32	32	S	12
18	2017-08-21	2476	3	35	0	0	3.11	0	1	1	1	0	0	1	2	n.d.	n.d.	n.d.	n.d.	n.d.	n.d.	n.d.	32	S	n.d.
18	2017-08-21	2477	3	35	0	0	2.88	0	1	1	1	0	0	1	2	30	S	18	I	20	R	30	32	S	10
18	2017-08-21	2478	3	35	1	0		1	1	1	1	0	0	1	2	24	S	20	I	18	R	32	34	S	14
18	2017-08-21	2479	3	35	1	0	2.6	0	1	1	1	0	0	1	2	28	S	20	I	22	R	32	34	S	10
18	2017-08-21	2480	3	35	1	0	2.3	0	1	1	1	0	0	1	2	24	S	20	I	22	R	28	30	S	6
18	2017-08-21	2481	3	35	1	0		1	1	1	1	0	0	1	2	26	S	18	I	28	S	32	32	S	4
18	2017-08-21	2486	3	35	2	0		1	1	1	1	0	0	1	2	28	S	18	I	22	R	30	34	S	8
18	2017-08-21	2506	3	36	0	0	2.7	0	1	1	0	0	0	1	2	22	S	18	I	18	R	32	30	S	14
18	2017-08-21	2510	3	36	1	0		1	1	1	1	0	0	1	2	22	S	20	I	18	R	28	32	S	10
18	2017-08-21	2512	3	36	1	0		1	1	1	1	0	0	1	2	22	S	18	I	20	R	28	28	S	8
18	2017-08-21	2513	3	36	1	0		1	1	1	1	0	0	1	2	22	S	18	I	22	R	32	30	S	10
18	2017-08-21	2528	3	36	3	0		1	1	1	1	0	0	1	2	22	S	18	I	20	R	28	30	S	8
19	2017-11-06	3241	3	37	0	0	3.15	0	1	0	0	1	0	0	3	22	S	22	S	11	R	30	31	S	19
19	2017-11-06	3243	3	37	0	0	3.79	0	1	0	0	1	0	0	3	28	S	21	S	2	R	28	30	S	26
19	2017-11-06	3244	3	37	0	0		1	1	0	0	1	0	0	3	24	S	24	S	8	R	26	38	S	16
19	2017-11-06	3245	3	37	1	0		1	1	0	0	1	0	0	3	28	S	26	S	10	R	28	32	S	18
19	2017-11-06	3246	3	37	1	0	2.68	0	1	0	0	1	0	0	3	22	S	24	S	10	R	30	31	S	20
19	2017-11-06	3247	3	37	1	0		1	1	0	0	1	0	0	3	24	S	30	S	10	R	30	32	S	20
19	2017-11-06	3248	3	37	1	0		1	1	0	0	1	0	0	3	26	S	20	I	10	R	28	30	S	18
19	2017-11-06	3249	3	37	2	0		1	1	0	0	1	0	0	3	28	S	26	S	8	R	32	33	S	24
19	2017-11-06	3251	3	37	2	0		1	1	0	0	1	0	0	3	22	S	20	I	10	R	32	28	S	22
19	2017-11-06	3253-1I	3	37	2	0		1	1	0	0	1	0	0	3	22	S	22	S	0	R	22	30	S	22
19	2017-11-06	3255	3	37	2	0		1	1	0	0	1	0	0	3	20	S	19	I	4	R	24	28	S	18
19	2017-11-06	3257	3	37	3	0		1	1	0	0	1	0	0	3	22	S	22	S	12	R	28	30	S	16
19	2017-11-06	3261	3	37	3	0		1	1	0	0	1	0	0	3	22	S	22	S	0	R	28	30	S	28
19	2017-11-06	3263	3	37	3	0		1	1	0	0	1	0	0	3	22	S	20	I	0	R	30	32	S	30
19	2017-11-06	3265	3	37	4	0		1	1	0	0	1	0	0	3	22	S	20	I	0	R	25	29	S	25
19	2017-11-06	3267	3	37	4	0		1	1	0	0	1	0	0	3	22	S	19	I	11	R	24	27	S	13
19	2017-11-06	3269-1II	3	37	4	0		1	1	0	0	1	0	0	3	24	S	20	I	0	R	28	30	S	28
19	2017-11-06	3277	3	38	1	0		1	1	0	0	1	0	0	3	21	S	20	I	0	R	22	28	S	22
19	2017-11-06	3297	3	38	4	0		1	1	0	0	1	0	0	3	20	S	18	I	0	R	22	26	S	22
19	2017-11-06	3303	3	38	4	0		1	1	0	0	1	0	0	3	21	S	20	I	0	R	28	32	S	28
21	2017-12-04	3589	1	41	0	0		1	1	1	0	0	0	1	9	28	S	0	R	20	R	32	12	R	12
22	2018-01-15	2	3	43	0	0		1	1	0	1	0	1	0	3	22	S	18	I	14	R	23	30	S	9
22	2018-01-15	3	3	43	0	0		1	1	0	1	0	1	0	3	29	S	21	S	20	R	26	32	S	6
22	2018-01-15	36	3	44	0	0		1	1	0	0	1	0	0	3	24	S	20	I	10	R	19	30	S	9
23	2018-01-30	72	2	45	0	0		1	1	0	1	0	1	0	3	26	S	26	S	24	I	38	38	S	14
23	2018-01-30	75	2	45	0	0		1	1	0	1	0	1	0	3	24	S	26	S	26	S	34	38	S	8
23	2018-01-30	77	2	45	1	0		1	1	0	1	0	1	0	3	26	S	25	S	22	R	38	38	S	16
23	2018-01-30	104	2	46	0	0	2.56	0	1	1	1	0	0	1	8	25	S	27	S	23	I	38	37	S	15
23	2018-01-30	106	2	46	0	0	5.36	0	1	1	1	0	0	1	8	23	S	24	S	26	S	38	34	S	12
23	2018-01-30	107	2	46	0	0	4.26	0	1	1	1	0	0	1	8	22	S	30	S	28	S	40	38	S	12
24	2018-02-05	154-1	1	47	0	0		1	1	0	1	1	0	0	2	26	S	20	I	10	R	30	30	S	20

## Sheet: Synthax
Syntax
Sampling number
sampling date	date of sampling
lab-ID	Laboratory ID incl. morphology number)
abattoir	1	coventional immersion scalder
	2	coventional immersion scalder with heat treatment
	3	AeroScalder
flock	number 1 to 48
sampling position	0	before scalding
	1	after scalding
	2	after plucking
	3	before chilling
	4	after chilling
sample quality	0	breast skin
ESBL_quantitativ	log cfu/cm^2
ESBL_qualitativ	0	no
	1	yes
ESBL_quantitativ	Log-Werte
ESBL_nur_qualitativ	nein	0
	ja	1
ESBL_Mibi_Verdacht	nein	0
	ja	1
SHV	0	no
	1	yes
TEM	0	no
	1	yes
CTX	0	no
	1	yes
TEM-52	0	no
	1	yes
SHV-12	0	no
	1	yes
phylogroup	1	A
	2	A/C
	3	B1
	4	B2
	5	C
	6	D
	7	E
	8	D/E
	9	F
	10	E/E.clades
	11	keiner Gruppe zuzuordnen
FOX (mm)	inhibition zone diameter in mm
FOX-assessment	S	susceptible
	I	intermediate
	R	resistant
	n.d.	no data
CAZ (mm)	inhibition zone diameter in mm
CAZ-assessment	S	susceptible
	I	intermediate
	R	resistant
	n.d.	no data
CTX (mm)	inhibition zone diameter in mm
CTX-assessment	S	susceptible
	I	intermediate
	R	resistant
	n.d.	no data
CTL (mm)	inhibition zone diameter in mm
MRP (mm)	inhibition zone diameter in mm
MRP-assessment	S	susceptible
	I	intermediate
	R	resistant
	n.d.	no data
CTL-CTX (mm)	CTL inhibition zone diameter minus CTX inhibition zone diameter in mm
